# Supplementary material for: A Comparative Assessment of Cooling Center Preparedness across Twenty-Five U.S. Cities
Source: Int J Environ Res Public Health. 2021 Apr 30;18(9):4801. doi: 10.3390/ijerph18094801 (PMC8125005; doi:10.3390/ijerph18094801)
Supplement: Supplementary file 1 [file ijerph-18-04801-s001.zip]

Archive with 1 entries (1 files):
- ijerph-1146694-supplementary.pdf
